# Supplementary material for: Mutations in BRCA1, BRCA2 and other breast and ovarian cancer susceptibility genes in Central and South American populations
Source: Biol Res. 2017 Oct 6;50:35. doi: 10.1186/s40659-017-0139-2 (PMC6389095; doi:10.1186/s40659-017-0139-2)
Supplement: Supplementary file 1 — Additional file 1: Table S1. Cohort characteristics and pathogenic BRCA1 and BRCA2 mutations in hereditary breast cancer in Central and South American populations. [file 40659_2017_139_MOESM1_ESM.xlsx]

## Sheet: TABLE I
	Table I. Cohort characteristics and pathogenic BRCA1 and BRCA2 mutations in hereditary breast cancer in Central and South American populations
	Country	Cohort Size	Inclusion criteria	Number of mutations detected		Pathogenic mutations in BC patients **				Recurrent mutation (Frequency %)		Large genomic rearrangements (Frequency %)		Reference
				BRCA1	BRCA2	BRCA1		BRCA2		BRCA1	BRCA2	BRCA1	BRCA2
						Exon	Mutation	Exon	Mutation
	Argentina	940	At least 2 first- or second-degree relatives with BC and/or OC	32	25	2	c.68_69delAG	3	c.145G>T	c.211A>G (1.17%)	c.2808_2811delACAA (0.64%)	c.1-?_80+?del	ND	Solano et al. 2016
						2	c.66dupA	8	c.658_659delGT	c.181T>G (0.64%)	c.6037A>T (0.42%)	c.135-?_670+?del
						5	c.181T>G	9	c.700deT			c.671-?_4675+?del
						5	c.211A>G	11	c.2808_2811delACAA			c.4485-?_4986+?del
						7	c.302-1G>A	11	c.3264dupT
						7	c.427G>T	11	c.3922G>T
						11	c.798_799delTT	11	c.4740_4741insTG
						11	c.1067delA	11	c.5351dupA
						11	c.1088delA	11	c.5645C>G
						11	c.1297delG	11	c.5681dupA
						11	c.1360_1361delAG	11	c.5796_5797delTA
						11	c.1510delC	11	c.5946delT
						11	c.1687C>T	11	c.6024dupG
						11	c.1892dupT	11	c.6037A>T
						11	c.2568T>G	11	c.6209_6212delAAAG
						11	c.2722G>T	11	c.6814delA
						11	c.3228_3229delAG	13	c.7007G>C
						11	c.3257T>G	14	c.7180A>T
						11	c.3358_3359delGT	15	c.7558C>T
						11	c.3607C>T	17	c.7857G>A
						11	c.3627dupA	18	c.8167G>C
						11	c.3689T>G	19	c.8463dupT
						11	c.3839_3843delCTCAGinsAGGC	21	c.8755-1G>A
						12	c.4183C>T	22	c.8878C>T
						13	c.4201C>T	23	c.9026_9030delATCAT
						13	c.4327C>T
						15	c.4625_4626delCT
						16	c.4964_4982delCTGGCCTGACCCCAGAAGA
						17	c.5030_5033delCTAA
						18	c.5123C>A
						20	c.5266dupC
						23	c.5468-1G>A
	Brazil	145	a) Women with significant personal and/or family history of BC and/or OC	1	ND	19	c.5177_5180delGAAA		ND	c.5177_5180delGAAA (1.4%)		del_exon 9-19 c.547+240_5193+178del	c.156_157insAlu (2.1%)	Ewald et al. 2016
												del_exon 16-17 c.4675+467_5075-990del
			b) Prior probability of harboring BRCA mutations ≥ 20% according to pedigree analysis with the Myriad mutation prevalence tables or the Penn II mutation prediction model
	Brazil	120	a) BC diagnosed at ≤ 45 years of age (no family history of BC)	16	6	2	c.1A>G	11	c.2808_2811delACAA	c.5266dupC (2.5%)	c.9481A>T (1.7%)	Exon 24 amplification	ND	Silva et al. 2014
						5	c.188T>A	11	c.5946delT			Exon 16-17 deletion
			b) BC diagnosed at ≤ 45 years of age; at least 1 close blood relative with breast/ovarian/fallopian tube/primary peritoneal cancer diagnosed at any age			7	c.560+2T>A	11	c.6242del4
						11	c.1446 A>T	18	c.8423 T>G
						11	c.1380_1381insA	25	c.9382C>T
						11	c.1961_1961delA	25	c.9481A>T
			c) BC diagnosed at ≤ 50 years of age; at least 1 blood relative with breast/ovarian/fallopian tube/primary peritoneal cancer diagnosed at ≤ 50 years of age			11	c.3376 T>G
						11	c.3640G>A
						13	c.4406 C>A
						15	c.4675+1G>A
			d) BC diagnosed at >50 of age; at least 1 blood relative with breast/ovarian/fallopian tube/primary peritoneal cancer diagnosed at any age			16	c.4712_4716delTCTCT
						18	c.5084_5085delTT
						18	c.5123C>A
			e) At least 2 relatives with primary BC diagnosed at < 50 years of age			20	c.5266dupC
						23	c.5444G>A
			f) BC with a history of ovarian/fallopian tube/primary peritoneal cancer diagnosed at any age			23	c.5464_5465insT
			g) Ethnicity associated with a higher mutation frequency (e.g., Ashkenazi Jewish)
			h) Personal history of ovarian/fallopian tube/primary peritoneal cancer
			i) Personal history of male BC
	Brazil	106	a) At least 2 relatives with BC	2	ND	5	c.211A>G		ND	ND	ND	NS	NS	Felix et al. 2014
						11	c.3331_3334delCAAG
			b) At least 1 relative with BC; at least 1 relative with OC
			c) At least 3 relatives with BC and/or OC and at least 1 relative with OC
			d) BC diagnosed at < 45 years of age
			e) OC diagnosed at < 50 years of age
			f) Bilateral BC
			g) Male BC diagnosed at any age
			h) Cancer in multiple organs, including BC
	Brazil	31	a) Early-onset BC (diagnosis at < 45 years of age) and/or bilateral BC	1	1	20	c.5266dupC	11	c.6656C>G	ND	ND	NS	NS	Dufloth et al. 2005
			b) At least 4 relatives with BC; at least 2 relatives with OC
			c) At least 3 2 first-degree relatives with BC and/or OC
			d) Male BC
	Brazil	612	a) At least 2 relatives with BC and/or OC in three or more generations	7	3	2	c.68_69delAG	11	5878del10	ins6kb (1.14%)	ND	NS	NS	Esteves et al. 2009
						11	2156delGinsCC	11	c.4808_4809insA	c.5266dupC (0.65%)
						11	c.1082_1092del	11	4232insA	2156delGinsCC (0.49%)
			b) At least 2 first-degree relatives with BC and/or OC			11	c.3331_3334delCAAG			c.68_69delAG (0.33%)
						11	c.3403C>T
			c) At least 1 male relative with BC diagnosed at < 35 years of age			13	ins6kb
						20	c.5266dupC
			d) Bilateral BC
	Brazil	137	a) Women with a personal history of BC	1	0	20	c.5266dupC		ND	c.5266dupC (5.3%)	ND	NS	NS	Ewald et al. 2011
			b) Prior probability of harboring BRCA mutations ≥ 30% according to pedigree analysis with the Myriad mutation prevalence tables or the Penn II mutation prediction model
			c) Women diagnosed with bilateral BC at < 50 years of age, regardless of family history
	Chile	326	a) At least 3 relatives with BC and/or OC	7	7	2	c.68_69delAG	11	c.4740_4741insTG	c.68_69delAG (0.6%)	c.4740_4741insTG (0.6%)	NS	NS	Gonzalez-Hormazabal et al. 2011
						5	c.181T>G	11	c.5146_5149delTATG	c.2605_2606delTT (0.6%)	c.5146_5149delTATG (1.22%)
			b) At least 2 relatives with BC			11	c.2605_2606delTT	11	c.5439delT	c.3331_3334delCAAG (0.92%)	c.6275_6276delTT (0.6%)
			c) At least 1 relative with BC; at least 1 relative with OC			11	c.3331_3334delCAAG	11	c.5946delT
						11	c.3858_3861delTGAG	11	c.6275_6276delTT
			d) At least 1 relative with BC diagnosed at ≤ 35 of age			11	c.4066_4069delCAAG	18	c.8068delGT
						17	c.5075-1G>A	25	c.9262delG
			e) At least 1 relative with BC diagnosed at ≤ 50 years of age
			f) At least 1 male relative with BC
	Chile	74	a) At least 3 first-degree relatives with BC	0	0		ND		ND	ND	ND	Exons 3-6 amplification	ND	Sanchez et al. 2011
												Exons 10 amplification
			b) At least 2 first-degree relatives with BC; at least 1 diagnosed at < 40 years of age
			c) At least 1 first-degree relative with BC; at least 1 first-degree relative with OC
	Chile	54	a) At least 3 first-degree relatives with BC	3	5	2	c.68_69delAG	3	c.145G>T	c.3817C>T (3.7%)	c.5145_5148delGTAT (3.7%)	NS	NS	Gallardo et al. 2006
						5	c.189_190insA	11	c.5946delT		c.145G>T (3.7%)
			b) At least 2 first-degree relatives with BC; at least 1 diagnosed at < 40 years of age			11	c.3817C>T	11	c.6629_6630delAA
								11	c.4740_4741insTG
			c) At least 1 first-degree relative with BC; at least 1 first-degree relative with OC					11	c.5145_5148delGTAT
	Colombia	53	a) At least 1 female relative with BC diagnosed at ≤ 35 years of age	2	4	11	c.3331_3334delCAAG	3	W31X	c.3331_3334delCAAG (9.4%)	c.2808_2811delACAA (3.8%)	NS	NS	Torres et al. 2007
						18	c.5123C>A	11	c.2808_2811delACAA	c.5123C>A (5.7%)
			b) At least 2 relatives with BC diagnosed at any age					11	c.5848_5851delGTTA
								11	c.6275_6276delTT
			c) At least 3 relatives with BC; at least 1 diagnosed at ≤ 50 years of age
			d) At least 4 relatives with BC; at least 1 diagnosed at ≤ 50 years of age
			e) At least 1 male relative with BC diagnosed at any age
			e) At least 1 female relative with BC; at least 1 relative with OC, diagnosed at any age
	Costa Rica*	111	1) At least 3 relatives with BC diagnosed at any age on one side of the family	1	3	11	c.3403C>T	11	c.5279C>G	ND	c.5303_5304delTT (1.8%)	NS	NS	Gutíerrez-Espeleta et al. 2012
								11	c.5303_5304delTT
								11	c.5946delT
			2) At least 2 relatives with BC diagnosed at < 50 years of age on one side of the family
	Mexico	35	Female patients with BC and/or OC; at least 2 first- or second-degree relatives with BC and/or OC	1	2	11	c.4065_4068delTCAA	11	c.2808_2811delACAA	ND	ND	NS	NS	Vaca-Paniagua et al. 2012
								11	c.9382C>T
	Mexico	88	Women with a personal history of BC	9	5	5	c.211A>G	3	c.145G>T	ND	ND	del exons 1-2	ND	Nahleh et al. 2015
						11	c.2433delC	11	c.3264dupT			del exons 9-12
						11	c.3029_3030delCT	11	2451C>T			del exons 16-17
						11	c.3759_3760delTA	16	c.7758G>A
						11	c.3675C>A	27	9732G>A
						18	c.5123C>A
						20	c.5251C>T
						22	c.5359T>A
						22	c.5363G>A
	Peru	16	a) 3 or more relatives with BC	ND	ND		ND		ND	ND	ND	Exon 7 amplification	ND	Buleje et al. 2015
			b) Early-onset BC (diagnosis at < 40 years of age)
	Uruguay	53	a) At least 3 female relatives with BC; at least 1 diagnosed < 50 years of age	2	5	11	c.2568T>G	10	c.1389_1390delAG	ND	ND	ND	ND	Delgado et al. 2011
						23	c.5355dupT	11	c.4131_4132insTGAGGA
								11	c.5351dupA
			b) At least 2 female relatives with BC; at least 1 diagnosed < 50 years of age; at least 1 of the following additional criteria: paternal transmission, bilateral BC, OC, or MBC					11	3829insTdel35
								11	c.3860delA
	Venezuela	51	a) Early-onset BC (diagnosis at < 45 years of age)	3	3	11	c.951_952insA	11	c.2732_2733insA	ND	ND	ND	ND	Lara et al. 2011
			b) and/or bilateral BC			11	c.1010_1011insA	11	c.2808_2811delACAA
			c) At least 4 relatives with BC; at least 2 relatives with OC			14	c.4603G>T	11	c.5796_5797delTA
			d) At least 2 first-degree relatives with BC
			e) At least 1 male relative with BC
	* Only exon 11 in BRCA1 and BRCA2			88	69
	** HGVS nomenclature
	ND = Not detected
	NS = Not studied
	BC = Breast cancer
